# Supplementary material for: Association Between cMIND Diet and Depressive Symptoms Among Chinese Older Adults: A Cross-Sectional Study
Source: Nutrients. 2026 Jul 17;18(14):2349. doi: 10.3390/nu18142349 (PMC13414518; doi:10.3390/nu18142349)
Supplement: Supplementary file 1 [file nutrients-18-02349-s001.zip]

Archive with 1 entries (1 files):
- nutrients-4396940-supplementary.pdf
